# Supplementary material for: The mir-423-5p/MMP-2 Axis Regulates the Nerve Growth Factor-Induced Promotion of Chondrosarcoma Metastasis
Source: Cancers (Basel). 2021 Jul 3;13(13):3347. doi: 10.3390/cancers13133347 (PMC8268073; doi:10.3390/cancers13133347)
Supplement: Supplementary file 1 [file cancers-13-03347-s001.zip]

Archive with 1 entries (1 files):
- cancers-1263136-supplementary.pdf
